# Supplementary material for: Defined Composition of Culture Media Promotes Rodent Neonatal Cardiomyocyte Maturation and Enables Functional Neuro-Cardiac Co-Culture
Source: Cells. 2025 Sep 13;14(18):1434. doi: 10.3390/cells14181434 (PMC12468161; doi:10.3390/cells14181434)
Supplement: Supplementary file 1 [file cells-14-01434-s001.zip]

Archive with 1 entries (1 files):
- cells-3847260-supplementary.pdf
